# Supplementary material for: Suppression of OCT-1 in Metastatic Breast Cancer Cells Reduces Tumor Metastatic Potential, Hypoxia Resistance, and Drug Resistance
Source: Life (Basel). 2022 Sep 15;12(9):1435. doi: 10.3390/life12091435 (PMC9502003; doi:10.3390/life12091435)
Supplement: Supplementary file 1 [file life-12-01435-s001.zip]

Archive with 1 entries (1 files):
- life-1836067-supplementary.pdf
